# Supplementary material for: Federated horizontally partitioned principal component analysis for biomedical applications
Source: Bioinform Adv. 2022 Apr 26;2(1):vbac026. doi: 10.1093/bioadv/vbac026 (PMC9710634; doi:10.1093/bioadv/vbac026)
Supplement: vbac026_Supplementary_Data [file vbac026_supplementary_data.zip]

Archive with 3 entries (3 files):
- supplement.synctex.gz
- supplement.tex
- supplement.pdf
